# Supplementary material for: A novel lncRNA DFRV plays a dual function in influenza A virus infection
Source: Front Microbiol. 2023 May 25;14:1171423. doi: 10.3389/fmicb.2023.1171423 (PMC10248499; doi:10.3389/fmicb.2023.1171423)
Supplement: Supplementary file 2 [file Data_Sheet_2.ZIP]

Archive with 8 entries (7 files):
- Supplementary Material/Figure S1.tif
- Supplementary Material/FigureS2.tif
- Supplementary Material/FigureS3.tif
- Supplementary Material/FigureS4.tif
- Supplementary Material/FigureS5.tif
- Supplementary Material/FigureS6.tif
- Supplementary Material/supplementary material-revised.docx
- Supplementary Material/
