# Supplementary material for: A novel lncRNA DFRV plays a dual function in influenza A virus infection
Source: Front Microbiol. 2023 May 25;14:1171423. doi: 10.3389/fmicb.2023.1171423 (PMC10248499; doi:10.3389/fmicb.2023.1171423)
Supplement: Supplementary file 3 [file Data_Sheet_3.ZIP]

Archive with 16 entries (15 files):
- Western Blot-revised/
- Western Blot-revised/AKT.tif
- Western Blot-revised/ERK.tif
- Western Blot-revised/JNK.tif
- Western Blot-revised/NFKB.tif
- Western Blot-revised/P-AKT.tif
- Western Blot-revised/P-ERK.tif
- Western Blot-revised/P-JNK.tif
- Western Blot-revised/P-NFKB.tif
- Western Blot-revised/P-P38.tif
- Western Blot-revised/P-PI3K.tif
- Western Blot-revised/P-STAT3.tif
- Western Blot-revised/P38.tif
- Western Blot-revised/PI3K.tif
- Western Blot-revised/STAT3.tif
- Western Blot-revised/β-actin.tif
